# Supplementary material for: Enhancing the prediction of hospitalization from a COVID-19 agent-based model: A Bayesian method for model parameter estimation
Source: PLoS One. 2022 Mar 1;17(3):e0264704. doi: 10.1371/journal.pone.0264704 (PMC8887758; doi:10.1371/journal.pone.0264704)
Supplement: S1 Table — (XLSX) [file pone.0264704.s001.xlsx]

## Sheet: Sheet1
	1	2	3	4	5	6	7	8	9	10	11	12	13	14	15	16	17	18	19	20	21	22	23	24	25	26	27	28	29
0 Percent	15508	15562	15090	15168	15366	15593	15330	15031	15088	15152	15372	15008	15021	14690	14691	15005	15302	15178	14987	15110	15188	15035	15136	14906	14762	14910	15004	14616	14725
10 Percent	15225	15142	15116	15488	15720	15786	15619	15504	15656	15728	15824	15981	16028	16186	15981	16108	16270	16181	16264	16154	16144	15955	16182	16454	16301	16365	16233	16075	16108
30 Percent	15849	16133	16244	16858	17268	17761	18029	17855	18038	18255	18474	18554	18684	18870	18764	18984	18900	19099	19095	18990	19178	18875	18962	18702	18370	18308	18443	18138	18206
50 Percent	16270	17087	17833	18266	18901	19820	19677	19423	19662	19566	19799	19902	20034	20090	19992	20113	20405	20369	20443	20436	20101	20250	20098	20009	19929	20008	19819	19157	19481
